# Supplementary material for: Comparative Quality Assessment of Artificial Intelligence in Patient Education on Platelet-Rich Plasma (PRP) Therapy
Source: J Pers Med. 2026 Mar 23;16(3):173. doi: 10.3390/jpm16030173 (PMC13028038; doi:10.3390/jpm16030173)
Supplement: Supplementary file 1 [file jpm-16-00173-s001.zip]

Archive with 3 entries (3 files):
- supplementary_table_S3.pdf
- Supplementary_Table_S1_web_sources.pdf
- Supplementary_Table_S2_titlefixed3.pdf
